# Supplementary material for: Telemedicine in Care of Sarcoma Patients beyond the COVID-19 Pandemic: Challenges and Opportunities
Source: Cancers (Basel). 2023 Jul 21;15(14):3700. doi: 10.3390/cancers15143700 (PMC10378403; doi:10.3390/cancers15143700)
Supplement: Supplementary file 1 [file cancers-15-03700-s001.zip]

Archive with 1 entries (1 files):
- cancers-2477149-supplementary.pdf
